# Supplementary material for: The Ability of Biodegradable Thermosensitive Hydrogel Composite Calcium-Silicon-Based Bioactive Bone Cement in Promoting Osteogenesis and Repairing Rabbit Distal Femoral Defects
Source: Polymers (Basel). 2022 Sep 15;14(18):3852. doi: 10.3390/polym14183852 (PMC9503108; doi:10.3390/polym14183852)
Supplement: Supplementary file 1 [file polymers-14-03852-s001.zip]

Archive with 1 entries (1 files):
- polymers-1722342-supplementary.pdf
